# Supplementary material for: Ligand−Structure Effects on N−Heterocyclic Carbene Rhenium Photo− and Electrocatalysts of CO2 Reduction
Source: Molecules. 2023 May 17;28(10):4149. doi: 10.3390/molecules28104149 (PMC10221375; doi:10.3390/molecules28104149)
Supplement: Supplementary file 1 [file molecules-28-04149-s001.zip]

Archive with 1 entries (1 files):
- molecules-2349487-supplementary.pdf
